# Supplementary material for: qPCR as a Selective Tool for Cytogenetics
Source: Plants (Basel). 2022 Dec 23;12(1):80. doi: 10.3390/plants12010080 (PMC9824742; doi:10.3390/plants12010080)
Supplement: Supplementary file 1 [file plants-12-00080-s001.zip]

Archive with 2 entries (2 files):
- Supllementary Tables S1-S11.xlsx
- Supplementary Figures S1-S8.pdf
