# Supplementary material for: qPCR as a Selective Tool for Cytogenetics
Source: Plants (Basel). 2022 Dec 23;12(1):80. doi: 10.3390/plants12010080 (PMC9824742; doi:10.3390/plants12010080)
Supplement: Supplementary file 1 [file plants-12-00080-s001.zip › Supllementary Tables S1-S11.xlsx]

## Sheet: Supplementary Tables
Supplementary Table S1. Primers designed for monomers of satellite repeats
Supplementary Table S2. Cq mean and Cq standard deviation values for pHv-961
Supplementary Table S3. Cq mean and Cq standard deviation values for 19-202 (case 19-202a)
Supplementary Table S4. Cq mean and Cq standard deviation values for CL244
Supplementary Table S5. Cq mean and Cq standard deviation values for P720
Supplementary Table S6. Cq mean and Cq standard deviation values for 17-202
Supplementary Table S7. Cq mean and Cq standard deviation values for 17-62
Supplementary Table S8. Cq mean and Cq standard deviation values for 19-202 (case 19-202b)
Supplementary Table S9. Cq mean and Cq standard deviation values for HRTR12
Supplementary Table S10. Cq mean and Cq standard deviation values for CL131
Supplementary Table S11. Cq mean and Cq standard deviation values for CL239

## Sheet: Supplementary Table S1
Supplementary Table S1. Primers designed for monomers of satellite repeats
Repeat	Primer F	Primer R
pHv-961	CCGGGACCCAAAATCAGTGA	GGGGACCTCGCCAAAACTC
19-202	CAGCTCAAATTTcGATGAGC	TTCCAACGCCTATGAAAACG
17-202	TCTAtCACCCATCCCGCTAC	AATTGTGGCCGTTTTATGGA
17-62	TTGCCCCTAtTTTTCGACAC	GTGGcaATGGTGaACAACAA
CL244	AGCGTTCCTGGAAATCTCGG	GTGTGGCTCGTAACACCTGA
CL239 (self compliment)	CACAAAGAGAGGTAATATATGGAGACC	CAAACTTTTCTCAAAATAGGTCTCCATAT
CL239	TTTTGAGAAAAGTTTGTGAACG	GTGAATTTTGCCCCGAAAC
CL131	CACGGAGGGGATCTTGCTAA	GCCTAACCCTGTAGCGTTTG
P720	AGCCACGTCATCAACTTTCA	TGTCCAGTTTGTACGCGAAG
HRTR12	GAGCTTTCGAGGATCTAAGTAGAGA	TCTACCTTTTTCTAAAACATGATCAGG
Back

## Sheet: Supplementary Table S2
Supplementary Table S2. Cq mean and Cq standard deviation values for pHv-961
Accession	pHv-961	VRN1
D.villosum PI 21717	27,45±1	30,13±0,13
D.breviaristatum PI 516547	17,63±0,03	30,14±0,11
Back

## Sheet: Supplementary Table S3
Supplementary Table S3. Cq mean and Cq standard deviation values for 19-202 (case 19-202a)
Accession	19-202	VRN1
Th. intermedium PI 401200	12,27±0,06	28,07±0,14
D.breviaristatum PI 516547	13,93±0,69	28,64±0,08
Th. ponticum PI 636523	19,65±0,03	28,41±0,01
Th. sartorii PI 531745	11,11±0,02	29,80±0,44
Back

## Sheet: Supplementary Table S4
Supplementary Table S4. Cq mean and Cq standard deviation values for CL244
Accession	CL244	VRN1
Ae.crassa AE742	21,55±0,42	31,73±0,34
Ae.tauschii K-112	35,50±1,35	31,57±0,74
T. aestivum cv. Chinese Spring	23,57±0,20	30,21±0,11
Th.bessarabicum PI 201890	15,75±0,66	33,12±0,75
Back

## Sheet: Supplementary Table S5
Supplementary Table S5. Cq mean and Cq standard deviation values for P720
Accession	P720	VRN1
Ae. taushii	15,26±0,02	28,72±0,29
T. aestivum cv. Ivolga	16,78±0,09	28,89±0,46
S. cereale EM-1	19,33±0,04	29,22±0,29
Back

## Sheet: Supplementary Table S6
Supplementary Table S6. Cq mean and Cq standard deviation values for 17-202
Accession	17-202	VRN1
WWGH 548	21,29±0,34	29,00±0,45
Nemchinovskaya 56	24,93±0,08	28,91±1,25
Th. ponticum PI 636523	20,94±0,12	30,08±0,18
Th. intermedium PI 401200	20,28±0,08	30,30±0,32
Back

## Sheet: Supplementary Table S7
Supplementary Table S7. Cq mean and Cq standard deviation values for 17-62
Accession	17-62	VRN1
WWGH 548	22,55±0,16	29,00±0,45
WWGH ZP26	24,29±0,13	29,66±0,48
WWGH 166	23,52±0,44	28,73±0,16
WWGH 4044	24,70±0,28	29,01±0,33
Nemchinovskaya 56	30,67±0,01	28,91±1,25
Th. ponticum PI 636523	17,02±0,07	30,08±0,18
Th. intermedium PI 401200	22,60±0,38	30,30±0,32
Back

## Sheet: Supplementary Table S8
Supplementary Table S8. Cq mean and Cq standard deviation values for 19-202 (case 19-202b)
Accession	19-202	VRN1
Th.ponticum 1158A/19	17,30±0,06	28,87±0
Th.ponticum PI 693508	24,64±0,05	28,68±0,29
Back

## Sheet: Supplementary Table S9
Supplementary Table S9. Cq mean and Cq standard deviation values for HRTR12
Accession	HRTR12
Darlovo 7 (Male)	19,38±0,09
Darlovo 10 (Female)	20,05±0,28
Krasnoyarsk 3 (Female)	20,61±0,01
Moshkovo 2 (Male)	17,61±0,09
Dolzhanskaya 11 (Male)	16,77±0,07
Dolzhanskaya 18 (Female)	20,88±0
Back

[truncated: 2 more sheets: Supplementary Table S10, Supplementary Table S11]
